# Supplementary material for: Mechanism of GAPDH Redox Signaling by H2O2 Activation of a Two−Cysteine Switch
Source: Int J Mol Sci. 2022 Apr 21;23(9):4604. doi: 10.3390/ijms23094604 (PMC9102624; doi:10.3390/ijms23094604)
Supplement: Supplementary file 1 [file ijms-23-04604-s001.zip]

Archive with 1 entries (1 files):
- ijms-1659129-supplementary.pdf
